# Supplementary material for: No evidence for relevant impact of renal replacement therapy on clinical effect of erythromycin in critically ill patients with sepsis
Source: Crit Care. 2023 Feb 23;27:70. doi: 10.1186/s13054-023-04359-z (PMC9948379; doi:10.1186/s13054-023-04359-z)
Supplement: Supplementary file 1 — Additional file 1. Supplementary Table 1. Baseline characteristics and clinical outcomes. [file 13054_2023_4359_MOESM1_ESM.xlsx]

## Sheet: Blad1
	Supplementary Table 1. Baseline characteristics and clinical outcomes for unadjusted, PS matched and PS weighted populations, excluding patients who received RRT within the first 72 hours of ICU admission
		UNADJUSTED				PS MATCHED			PS WEIGHTED
		Erythromycin	Controls	P-value	SMD*	Erythromycin	Controls	SMD*	Erythromycin	Controls	SMD*
		(n = 192)	(n = 395)			(n = 167)	(n = 167)
	DEMOGRAPHICS
	Age, years	60.4 (13.8)	60.7 (15.9)	0.793	0.023	60.6 (14.2)	60.3 (15.1)	0.020	60.6 (14.3)	60.5 (15.6)	0.006
	Sex, male	131 (68.2)	245 (62.0)	0.144	0.130	112 (67.1)	118 (70.7)	0.078	67.8	63.7	0.085
	Body mass index, kg.m-2	25.6 [23.0, 29.4]	25.4 [22.8, 28.8]	0.240	0.140	25.4 [22.9, 29.3]	25.8 [22.9, 29.0]	0.091	24.8 [22.5, 28.4]	25.9 [22.8, 29.1]	0.019
	Race, white	173 (90.6)	354 (89.8)	0.883	0.025	148 (89.2)	155 (92.8)	0.128	89.8	91.3	0.051
	ADMISSION DATA
	Hospital A	124 (64.6)	206 (52.2)	0.005	0.254	104 (62.3)	103 (61.7)	0.012	59.3	56.8	0.049
	Admission type, surgical	61 (31.8)	93 (23.5)	0.036	0.185	52 (31.1)	42 (25.1)	0.133	28.6	27.0	0.037
	CHRONIC COMORBIDITIES
	Charlson Comorbidity Index (without age)	2 [0, 3]	1 [0, 3]	0.459	0.070	2 [0, 3]	2 [0, 3]	0.005	1 [0, 3]	1 [0, 3]	0.035
	Any malignancy	48 (25.0)	89 (22.5)	0.533	0.058	42 (25.1)	40 (24.0)	0.028	21.3	23.2	0.045
	Non-metastatic solid tumor	27 (14.1)	42 (10.6)	0.274	0.104	24 (14.4)	18 (10.8)	0.109	11.7	11.2	0.013
	Metastatic malignancy	6 (3.1)	17 (4.3)	0.651	0.062	5 (3.0)	7 (4.2)	0.064	2.4	4.5	0.117
	Hematologic malignancy	18 (9.4)	32 (8.1)	0.637	0.045	15 (9.0)	16 (9.6)	0.021	8.3	8.0	0.011
	Diabetes mellitus (type 1 or type 2)	36 (18.8)	87 (22.0)	0.389	0.081	29 (17.4)	40 (24.0)	0.163	16.8	22.7	0.149
	Cerebrovascular disease	27 (14.1)	40 (10.1)	0.168	0.121	23 (13.8)	18 (10.8)	0.091	14.4	9.7	0.143
	Hemiplegia	6 (3.1)	16 (4.1)	0.651	0.050	5 (3.0)	8 (4.8)	0.093	4.4	3.6	0.041
	CHRONIC MEDICATION
	Any immunosuppressant	24 (12.6)	62 (16.2)	0.267	0.103	20 (12.0)	27 (16.5)	0.127	12.6	15.7	0.090
	Antiplatelet drugs	51 (26.7)	99 (25.8)	0.841	0.019	43 (25.9)	38 (23.2)	0.064	24.5	24.7	0.005
	Calcium-entry blockers	34 (17.7)	66 (16.7)	0.815	0.026	31 (18.6)	29 (17.4)	0.031	17.8	16.1	0.046
	Beta-adrenergic blockers	53 (27.6)	102 (25.8)	0.690	0.040	46 (27.5)	41 (24.6)	0.068	26.7	25.2	0.034
	Oral antidiabetic drugs	22 (11.5)	60 (15.2)	0.254	0.110	19 (11.4)	24 (14.4)	0.089	10.8	14.6	0.115
	Insulin	17 (8.9)	43 (10.9)	0.472	0.068	14 (8.4)	24 (14.4)	0.189	8.6	11.9	0.108
	DISEASE SEVERITY AT ICU ADMISSION
	APACHE IV score	84.8 (24.1)	81.4 (26.9)	0.123	0.134	84.1 (24.4)	84.0 (25.8)	0.006	82.7 (24.7)	82.3 (26.4)	0.018
	Acute physiology score	72.4 (21.7)	68.4 (24.6)	0.045	0.173	71.7 (21.9)	70.9 (23.9)	0.035	70.6 (22.4)	69.5 (24.2)	0.050
	mSOFA score	8 [6, 10]	6 [4, 8]	<0.001	0.490	8 [6, 9]	8 [6, 9]	0.060	7 [4, 9]	7 [5, 9]	0.031
	Shock	138 (72.3)	181 (45.9)	<0.001	0.555	117 (70.1)	114 (68.3)	0.039	57.5	55.3	0.046
	ARDS	64 (33.3)	111 (28.1)	0.211	0.114	57 (34.1)	52 (31.1)	0.064	29.0	28.7	0.006
	Mechanical ventilation	186 (97.4)	358 (90.9)	0.003	0.280	162 (97.0)	161 (96.4)	0.034	96.7	93.4	0.156
	PaO2/FiO2 ratio‡	149 [98, 223]	156 [108, 217]	0.318	0.085	150 [99, 228]	148 [95, 196]	0.106	152 [98, 236]	153 [104, 212]	0.032
	AKI	87 (45.3)	126 (31.9)	0.002	0.278	70 (41.9)	72 (43.1)	0.024	36.4	35.9	0.009
	Gastrointestinal Failure score			<0.001	0.490			0.174			0.079
	0 - Normal gastrointestinal function	68 (35.4)	230 (58.2)			61 (36.5)	62 (37.1)		45.9	49.2
	1 - Reduced/delayed enteral feeding	92 (47.9)	112 (28.4)			79 (47.3)	68 (40.7)		38.6	35.1
	2 - Food intolerance or IAH	30 (15.6)	50 (12.7)			25 (15.0)	35 (21.0)		14.5	15.0
	3 - Food intolerance and IAH	2 (1.0)	2 (0.5)			2 (1.2)	2 (1.2)		0.9	0.7
	4 - Abdominal compartment syndrome	0 (0.0)	0 (0.0)			0 (0.0)	0 (0.0)		0.0	0.0
	Gastrointestinal Failure score >= 1	124 (64.6)	164 (41.6)	<0.001	0.473	106 (63.5)	105 (62.9)	0.012	54.1	50.8	0.065
	Gastrointestinal bleeding	7 (3.6)	8 (2.0)	0.270	0.098	7 (4.2)	5 (3.0)	0.064	4.0	1.7	0.136
	SOURCE OF INFECTION
	Pulmonary tract	106 (55.2)	228 (57.7)	0.594	0.051	98 (58.7)	94 (56.3)	0.048	56.5	56.7	0.006
	Abdominal tract	37 (19.3)	64 (16.2)	0.354	0.080	35 (21.0)	35 (21.0)	<0.001	17.1	16.9	0.005
	Urinary tract	14 (7.3)	18 (4.6)	0.179	0.116	9 (5.4)	13 (7.8)	0.097	5.6	5.8	0.011
	Cardiovascular	12 (6.2)	11 (2.8)	0.067	0.167	7 (4.2)	8 (4.8)	0.029	4.0	3.6	0.019
	Skin	12 (6.2)	9 (2.3)	0.030	0.198	8 (4.8)	7 (4.2)	0.029	4.0	4.2	0.014
	Central nervous system	5 (2.6)	25 (6.3)	0.071	0.181	4 (2.4)	3 (1.8)	0.042	3.2	4.9	0.088
	Other or unknown	23 (12.0)	59 (14.9)	0.375	0.087	18 (10.8)	19 (11.4)	0.019	15.2	13.3	0.056
		UNADJUSTED				PS MATCHED			PS WEIGHTED
		Erythromycin	Controls	P-value		Erythromycin	Controls	P-value	Erythromycin	Controls	P-value
		(n = 192)	(n = 395)			(n = )	(n = )
	CLINICAL OUTCOMES
	30-day mortality	43 (22.6)	92 (23.7)	0.835		38 (22.9)	39 (23.8)	0.894	23.7	23.2	0.918
	90-day mortality	55 (29.6)	135 (35.2)	0.186		49 (29.9)	56 (35.0)	0.328	30.6	34.1	0.483
	ICU length of stay, days	8 [5, 13]	6 [4, 10]	<0.001		8 [5, 13]	7 [5, 11]	0.295	7 [5, 13]	7 [4, 11]	0.025
	Hospital length of stay, days	23 [13, 39]	19 [11, 36]	0.042		21 [13, 36]	21 [12, 39]	0.933	21 [11, 38]	20 [11, 37]	0.547
	Duration of mechanical ventilation, days	6 [4, 11]	5 [3, 9]	0.001		6 [4, 11]	5 [3, 10]	0.181	6 [3, 10]	5 [3, 9]	0.059
	ΔSOFA day 4	-1.9 (2.6)	-1.5 (2.4)	0.083		-1.9 (2.5)	-2.0 (2.5)	0.211	-1.7 (2.4)	-1.7 (2.5)	0.860
	Incidence of ICU-acquired infections	32 (16.7)	37 (9.4)	0.014		28 (16.8)	25 (15.0)	0.766	13.1	10.0	0.282
	Incidence of ICU-acquired AKI	15 (7.8)	21 (5.3)	0.272		14 (8.4)	12 (7.2)	0.838	6.8	5.2	0.444
	Incidence of ICU-acquired ARDS	8 (4.2)	18 (4.6)	>0.999		7 (4.2)	13 (7.8)	0.264	3.5	5.3	0.332
	Need for RRT >72h after admission	13 (6.8)	26 (6.6)	>0.999		11 (6.6)	13 (7.8)	0.838	5.9	8.0	0.415
	AKI = acute kidney injury; APACHE-IV = acute physiology and chronic health evaluation IV; ARDS = acute respiratory distress syndrome; IAH = intraabdominal hypertension; ICU = intensive care unit; mSOFA = modified sequential organ failure assessment score (without the central nervous system component); PS = propenstiy score; RRT = renal replacement therapy; SDD = selective decontamination of the d…
	*SMD >0.2 indicates a substantial imbalance between groups; <0.1 indicates a negligible difference
	Categorical data are displayed as count (percentage) and compared using Fisher's exact test (unadjusted) or McNemar's test (after PS matching), or displayed as percentage and compared using a chi-square test† (after PS weighting).
	Normally distributed continuous data are displayed as mean (standard deviation) and compared using a t-test (unadjusted), a paired t-test (after PS matching) or a t-test† (after PS weighting).
	Non-normally distributed continuous data are displayed as median [interquartile range] and compared using Wilcoxon's rank-sum test (unadjusted), Wilcoxon's signed-rank test, or Wilcoxon rank-sum test† (after PS weighting).
	† for weighted samples, as provided in the survey R package
